# Supplementary material for: Physical Functional Ability and Quantitative Assessment of the Multifidus Muscle of the Lumbar Spine in the Elderly
Source: Diagnostics (Basel). 2023 Jul 20;13(14):2423. doi: 10.3390/diagnostics13142423 (PMC10378454; doi:10.3390/diagnostics13142423)
Supplement: Supplementary file 1 [file diagnostics-13-02423-s001.zip]

Archive with 1 entries (1 files):
- diagnostics-2493779-supplementary.pdf
